# Supplementary material for: Determination of Colchicine in Pharmaceutical Formulations, Traditional Extracts, and Ultrasonication-Based Extracts of Colchicum autumnale Pleniflorum (L.) Using Regular and Greener HPTLC Approaches: A Comparative Evaluation of Validation Parameters
Source: Plants (Basel). 2022 Jul 3;11(13):1767. doi: 10.3390/plants11131767 (PMC9268838; doi:10.3390/plants11131767)
Supplement: Supplementary file 1 [file plants-11-01767-s001.zip]

Archive with 1 entries (1 files):
- plants-1796453-supplementary.pdf
